# Supplementary material for: Microscopic parasite malaria classification using best feature selection based on generalized normal distribution optimization
Source: PeerJ Comput Sci. 2024 Jan 5;10:e1744. doi: 10.7717/peerj-cs.1744 (PMC10773915; doi:10.7717/peerj-cs.1744)
Supplement: Supplemental Information 1 [file peerj-cs-10-1744-s001.zip]

Archive with 16 entries (16 files):
- code uploaded/A1AlexAll.m
- code uploaded/anna_phog_demo.m
- code uploaded/Features_main.m
- code uploaded/findBorders.m
- code uploaded/hausDim.m
- code uploaded/Hog_PHOG.m
- code uploaded/jFitnessFunction.m
- code uploaded/jGA.m
- code uploaded/loggabor.m
- code uploaded/Main.m
- code uploaded/minibatchqueue.m
- code uploaded/otsu.m
- code uploaded/otsurec.m
- code uploaded/phog.m
- code uploaded/phogDescriptor.m
- code uploaded/SILTP.m
