# Supplementary material for: Microscopic parasite malaria classification using best feature selection based on generalized normal distribution optimization
Source: PeerJ Comput Sci. 2024 Jan 5;10:e1744. doi: 10.7717/peerj-cs.1744 (PMC10773915; doi:10.7717/peerj-cs.1744)
Supplement: Supplemental Information 1 [file peerj-cs-10-1744-s001.zip › code uploaded/A1AlexAll.m]

clear all;
clc;
close all;

imds = imageDatastore('C:\Users\Abdul Muiz\net\Hamza\Featuremain\TRAIN', ...
    'IncludeSubfolders',true, ...
    'LabelSource','foldernames');

numTrainImages = numel(imds.Labels);

net = resnet101;

net.Layers
%analyzeNetwork(net)

 inputSize = net.Layers(1).InputSize;

augmentedTrainingSet = augmentedImageDatastore(inputSize(1:2),imds);


layer = 'fc1000';
resnetfeaturesTrain = activations(net,augmentedTrainingSet,layer,'OutputAs','rows');

YTrain = imds.Labels;
save('resnetfeaturesTrain.mat','resnetfeaturesTrain');
