# Supplementary material for: Microscopic parasite malaria classification using best feature selection based on generalized normal distribution optimization
Source: PeerJ Comput Sci. 2024 Jan 5;10:e1744. doi: 10.7717/peerj-cs.1744 (PMC10773915; doi:10.7717/peerj-cs.1744)
Supplement: Supplemental Information 1 [file peerj-cs-10-1744-s001.zip › code uploaded/anna_phog_demo.m]

clear
clc

I = 'image_0058.jpg';
bin = 8;
angle = 360;
L=3;
roi = [1;225;1;300];
p = anna_phog(I,bin,angle,L,roi)
