# Supplementary material for: Microscopic parasite malaria classification using best feature selection based on generalized normal distribution optimization
Source: PeerJ Comput Sci. 2024 Jan 5;10:e1744. doi: 10.7717/peerj-cs.1744 (PMC10773915; doi:10.7717/peerj-cs.1744)
Supplement: Supplemental Information 1 [file peerj-cs-10-1744-s001.zip › code uploaded/Features_main.m]

clc; 
clear all;
 close all;
imagespath=imageSet('C:\Users\Abdul Muiz\net\Hamza\Featuremain\TRAIN','recursive');%return size os sub-folders

imagecount=1;
s = size(imagespath,2);                        %size of image folder
for i=1 : size(imagespath,2)
    m=size(imagespath(i).ImageLocation,2);     %count number of images in each folder
    temp=imagespath(i).ImageLocation;           % find the addresses of the images locations
     for j=1 :  m
        v{imagecount,1}=temp{j};
            if(~isempty(strfind(temp{j},'EOSINOPHIL')))
                v{imagecount,2}='E';
                elseif (~isempty(strfind(temp{j},'LYMPHOCYTE')))
                v{imagecount,2}='L';
                elseif (~isempty(strfind(temp{j},'MONOCYTE')))
                v{imagecount,2}='M';
            elseif (~isempty(strfind(temp{j},'NEUTROPHIL')))
                v{imagecount,2}='N';
            end
            img=imread(v{imagecount,1});
            imagecount=imagecount+1;
     end
end
X=v(:,2);
save ('X','X');


%============================Net Features ============
load('alexnetfeaturesTrain.mat');
alexnetfeaturesTrain=double(alexnetfeaturesTrain);
 
load('darkfeaturesTrain.mat');
darkfeaturesTrain=double(darkfeaturesTrain);

load('resnetfeaturesTrain.mat');
resnetfeaturesTrain=double(resnetfeaturesTrain);
%===================================================

 Final_Fused=horzcat(resnetfeaturesTrain,darkfeaturesTrain,alexnetfeaturesTrain);
% 
save ('featFused','Final_Fused');
