# Supplementary material for: Microscopic parasite malaria classification using best feature selection based on generalized normal distribution optimization
Source: PeerJ Comput Sci. 2024 Jan 5;10:e1744. doi: 10.7717/peerj-cs.1744 (PMC10773915; doi:10.7717/peerj-cs.1744)
Supplement: Supplemental Information 1 [file peerj-cs-10-1744-s001.zip › code uploaded/Hog_PHOG.m]

clc
clear all
close all

pathname='C:\Users\Abdul Muiz\Desktop\Covid_Main Code\pure_dataset';
imagespath=imageSet(pathname,'recursive');
bin = 20;
angle = 180;
L=2;
roi = [1;64;1;64];
%Details:
%	bin - Number of bins on the histogram 
%	angle - 180 or 360
%   L - number of pyramid levels
%   roi - Region Of Interest (ytop,ybottom,xleft,xright)
%

imagecount=1;

                
for i=1 : size(imagespath,2)
    m=size(imagespath(i).ImageLocation,2);
    temp=imagespath(i).ImageLocation;
     for j=1 :  m
        v{imagecount,1}=temp{j};
         if(~isempty(strfind(temp{j},'covid_pure')))
                v{imagecount,2}='A';
          elseif (~isempty(strfind(temp{j},'normal_pure')))
                v{imagecount,2}='B';
        end 
       
        img=imread(v{imagecount,1});
        img1=imresize(img,[64,64]);
        img =im2uint8(img1);
%             
        FeatureHOG{imagecount,1}=extractHOGFeatures(img);
        FeaturePHOG{imagecount,1}= phog(img,bin,angle,L,roi)';    
        imagecount=imagecount+1;
     end
end

for i=1:length(FeatureHOG)
    FV1_HOG(i,:)=double(FeatureHOG{i});
end

for i=1:length(FeaturePHOG)
    FV2_PHOG(i,:)=double(FeaturePHOG{i});
end

X=v(:,2);

%%
%%  Entropy for HOG
[r1, c1]=size(FV1_HOG);
new_score1 = Find_Entropy(FV1_HOG,c1);
FV1_HOG_840 = real(new_score1(:,1:840));

%%  Entropy for PHOG
[r1, c1]=size(FV2_PHOG);
new_score1 = Find_Entropy(FV2_PHOG,c1);
FV2_PHOG_840 = real(new_score1(:,1:400));
% FV2_PHOG_840=FV2_PHOG;

%%  Inserting Labels in Feature Vectors
% Hog=horzcat(X,num2cell(FV1_HOG_680));
% Hog=cell2table(Hog);
Final_Fused=horzcat(FV1_HOG_840,FV2_PHOG_840);

Final_FV_HOG=horzcat(X,num2cell(FV1_HOG_840));
Final_FV_PHOG=horzcat(X,num2cell(FV2_PHOG_840));
Final_Fused=horzcat(X,num2cell(Final_Fused));

Final_FV_HOG=cell2table(Final_FV_HOG);
Final_FV_PHOG=cell2table(Final_FV_PHOG);
Final_Fused=cell2table(Final_Fused);
save ('featHOG','Final_FV_HOG');
save ('featpHOG','Final_FV_PHOG');
save ('featFused','Final_Fused');
% FV_PHOG_Inception = horzcat(FV2_PHOG,xy1);
%%
% cd G:\fruits\Mats
% save('FeatureVectors_PHOG_training_Fruits_40percent','PHog', 'FV2_PHOG','-v7.3');
