# Supplementary material for: Microscopic parasite malaria classification using best feature selection based on generalized normal distribution optimization
Source: PeerJ Comput Sci. 2024 Jan 5;10:e1744. doi: 10.7717/peerj-cs.1744 (PMC10773915; doi:10.7717/peerj-cs.1744)
Supplement: Supplemental Information 1 [file peerj-cs-10-1744-s001.zip › code uploaded/jFitnessFunction.m]

%  Fitness Function 

function fitness=jFitnessFunction(feat,label,X)
% Parameter setting for k-value of KNN
k=3; 
% Parameter setting for number of cross-validation
kfold=10;
% Error rate
fitness=jwrapperKNN(feat(:,X==1),label,k,kfold);
end

% Perform KNN with k-folds cross-validation
function ER=jwrapperKNN(feat,label,k,kfold)
Model=fitcknn(feat,label,'NumNeighbors',k,'Distance','euclidean'); 
C=crossval(Model,'KFold',kfold);
% Error rate 
ER=kfoldLoss(C);
end
