# Supplementary material for: Microscopic parasite malaria classification using best feature selection based on generalized normal distribution optimization
Source: PeerJ Comput Sci. 2024 Jan 5;10:e1744. doi: 10.7717/peerj-cs.1744 (PMC10773915; doi:10.7717/peerj-cs.1744)
Supplement: Supplemental Information 1 [file peerj-cs-10-1744-s001.zip › code uploaded/Main.m]

%  Genetic Algorithm (GA)

close all;
clear;
clc;
load XCopy.mat;

load fused.mat;
% Call features & labels
feat = Final_Fused; 
label = string(X);

%---Input------------------------------------------------------------------
% feat:  feature vector (instances x features)
% label: labelling
% N:     Number of chromosomes
% T:     Maximum number of generations
% CR:    Crossover rate
% MR:    Mutation rate
%---Output-----------------------------------------------------------------
% sFeat: Selected features (instances x features)
% Sf:    Selected feature index
% Nf:    Number of selected features
% curve: Convergence curve
%--------------------------------------------------------------------------

%% (Method 1) GA   
N=10; 
T=10; 
CR=0.5; 
MR=0.001; 

[sFeat,Sf,Nf,curve] = jGA(feat,label,N,T,CR,MR);

% Plot convergence curve

 figure(); plot(1:T,curve); xlabel('Number of Iterations');
 ylabel('Fitness Value'); title('GA'); grid on;
