# Supplementary material for: Microscopic parasite malaria classification using best feature selection based on generalized normal distribution optimization
Source: PeerJ Comput Sci. 2024 Jan 5;10:e1744. doi: 10.7717/peerj-cs.1744 (PMC10773915; doi:10.7717/peerj-cs.1744)
Supplement: Supplemental Information 1 [file peerj-cs-10-1744-s001.zip › code uploaded/phogDescriptor.m]

function p = PhogDescriptor(bh,bv,L,bin)
% PHOGDESCRIPTOR Computes Pyramid Histogram of Oriented Gradient over a ROI.
%               
%IN:
%	bh - matrix of bin histogram values
%	bv - matrix of gradient values 
%   L - number of pyramid levels
%   bin - number of bins
%
%OUT:
%	p - pyramid histogram of oriented gradients (phog descriptor)

p = [];
%level 0
for b=1:bin
    ind = bh==b;
    p = [p;sum(bv(ind))];
end
        
cella = 1;
for l=1:L
    x = fix(size(bh,2)/(2^l));
    y = fix(size(bh,1)/(2^l));
    xx=0;
    yy=0;
    while xx+x<=size(bh,2)
        while yy +y <=size(bh,1) 
            bh_cella = [];
            bv_cella = [];
            
            bh_cella = bh(yy+1:yy+y,xx+1:xx+x);
            bv_cella = bv(yy+1:yy+y,xx+1:xx+x);
            
            for b=1:bin
                ind = bh_cella==b;
                p = [p;sum(bv_cella(ind))];
            end 
            yy = yy+y;
        end        
        cella = cella+1;
        yy = 0;
        xx = xx+x;
    end
end
if sum(p)~=0
    p = p/sum(p);
end
